# Supplementary material for: Assessing the Measurement Properties of the Test of Gross Motor Development-3 Using the COSMIN Methodology—A Systematic Review
Source: Behav Sci (Basel). 2025 Jan 13;15(1):62. doi: 10.3390/bs15010062 (PMC11760866; doi:10.3390/bs15010062)
Supplement: Supplementary file 1 [file behavsci-15-00062-s001.zip]

Archive with 1 entries (1 files):
- behavsci-3367203-supplementary.pdf
